# Supplementary material for: Wound healing approach based on excretory-secretory product and lysate of liver flukes
Source: Sci Rep. 2022 Dec 14;12:21639. doi: 10.1038/s41598-022-26275-y (PMC9751068; doi:10.1038/s41598-022-26275-y)
Supplement: Supplementary file 1 — Supplementary Tables. [file 41598_2022_26275_MOESM1_ESM.xlsx]

## Sheet: Supplement content
Supplement content:
1. 'Table S1'
2. 'Table S2'
3. 'Table S3'
4. 'Table S4'
5. 'Table S5'
6. 'Table S6'
7. 'Table S7'

## Sheet: Table S1
Scheme of drug application
	Group application	Chlorhexidine	Vehicle (Methylcellulose, 1.5%)	BSA 10 µg	ESP 10 µg	ESPwe 10 µg	Lysate 10 µg	Lysate 50 µg	Spray plaster
	Chg	+	-	-	-	-	-	-	+
	V	+	+	-	-	-	-	-	+
	BSA	+	+	+	-	-	-	-	+
	ESP	+	+	-	+	-	-	-	+
	ESPwe	+	+	-	-	+	-	-	+
	Lys 10	+	+	-	-	-	+	-	+
	Lys 50	+	+	-	-	-	-	+	+

## Sheet: Table S2
	Primers and probes used for real-time PCR in this study.
	Name	Sequence	Length (bp)
	Krt19_F	CTTCGTGACCTCGTCCTCCG	20
	Krt19_R	GCGTGTTCTGTCTCAAACTTGG	22
	Krt19_probe	VIC-GTGGCGAAGGAAGCCACGCT-BHQ2	20
	Acta2_probe	VIC-CGAACTGCCTGACGGGCAGG-BHQ2	20
	Acta2_F	TTCCTTCGTGACTACTGCCGAG	22
	Acta2_R	AATGCCTGGGTACATGGTGGT	21
	Tgfb_F	GTCACTGGAGTTGTACGGCA	20
	Tgfb_R	TCTTCTCTGTGGAGCGTTGA	20
	Tgfb_probe	VIC-ACAGGGCTTTCGATTCAGCGCT-BHQ2	22
	Mmp2_F	GCCCCCATGAAGCCTTGTTT	20
	Mmp2_R	ATAGCGGTACAAGTATGCCTCTG	23
	Mmp2_probe	VIC-GCACCGATGGCTACCGCTGG-BHQ2	20
	Mmp9_F	GCTCTGCTGCCCCTTACCAG	20
	Mmp9_R	ATAGCGGTACAAGTATGCCTCTG	23
	Mmp9_probe	VIC-CCTCACGGACACCCAGCTGG-BHQ2	20
	Fn1_F	AGGCCACCATTACTGGTCTGG	21
	Fn1_R	GGGGTGTGGAAGGGTAACCA	20
	Fn1_probe	VIC-AGTGAGCCCCTGATTGGGAGGA-BHQ2	22
	Fgf2_F	AAGCGGCTCTACTGCAAGAA	20
	Fgf2_R	TCTTCTGTAACACACTTAGAAGCCA	25
	Fgf2_probe	VIC-TCCGCGAGAAGAGCGACCCA-BHQ2	20
	Col1a1_F	GAAGATGTAGGAGTCGAGGGACC	23
	Col1a1_R	GGCCTTGGAAACCTTGTGGA	20
	Col1a1_probe	VIC-GAGTTTCCGTGCCTGGCCCC-BHQ2	20
	Col3a1_F	GGTCCACAAGCATTACAAGGCA	22
	Col3a1_R	ACCCTTTGGGCCAGGACTTC	20
	Col3a1_probe	VIC-GCACCTGGAGAACGTGGGCC-BHQ2	20
	Vegfa_F	GCACTGGACCCTGGCTTTAG	20
	Vegfa_R	TGATCCGCATGATCTGCATGG	21
	Vegfa_probe	VIC-CCAGGCTGCACCCACGACAG-BHQ2	20
	Arg1_F	ATGACGTGAGAGACCACGGG	20
	Arg1_R	TGCTTCCAACTGCCAGACTGT	21
	Arg1_probe	VIC-GCCCACCCCAAACACAGTGCA-BHQ2	21
	Nos2_F	TGGTGAAGGGACTGAGCTGTT	21
	Nos2_R	CAACGTTCTCCGTTCTCTTGC	21
	Nos2_probe	VIC-TGAGGCTCCTCACGCTTGGGT-BHQ2	21
	Ltb4r1_F	AAGGATGCAGAAACGCACGG	20
	Ltb4r1_R	GGCGGCAACCCATCTCTCTA	20
	Ltb4r1_probe	VIC-CCCTGGCCGACTTGGCTGTG-BHQ2	20
	Gapdh_F	GAACATCATCCCTGCATCCACT	22
	Gapdh _R	ATGCCTGCTTCACCACCTTCTT	22
	Hprt1_F	TCCTTAGTCAAGCGGTACAAC	21
	Hprt1_R	ATCTGGCCTATATCCAACACTTC	23
	Hprt_1_probe	VIC-TGGACAGGACTGAAAGACTTGCTCG-BHQ2	25

## Sheet: Table S3
Days after treatment (percentage of wound healing)
	0	3	7	10
BSA	0	38,2 ± 1,8	65,7 ± 3,95	76,5 ± 1,89
Chg	0	39,9 ± 2,8	60,2 ± 2,3	71,5 ± 3,2
V	0	42,9 ± 2,1	67,8 ± 1,7	70,1 ± 2,2
ESP	0	48,5 ± 1,6	75,4 ± 1,8	79,4 ± 0,81
ESPwe	0	49,7 ± 1,7	76,4 ± 1,3	88,9 ± 2,48***
Lys 10	0	55,3 ± 1,7	76,1 ± 2	91,3 ± 2,69***
Lys 50	0	53,2 ± 1,8	76,6 ± 1,9	89,3 ± 2,15***
					Data are presented as area percentage as mean ± SEM, ***p<0.01 as compared to vehicle group.
					Illustration for figure 1b.

## Sheet: Table S4
Days after treatment (inflammatory infiltrate, mm2)
	7		10
BSA	6,2 ± 0,22		3,7 ± 0,22
Chg	6,1 ± 0,19		3,5 ± 0,15
V	6,3 ± 0,18		3,7 ± 0,12
ESP	4,8 ± 0,11*		2,4 ± 0,12*
ESPwe	3,7 ± 0,19*		1,6 ± 0,08*
Lys 10	3,5 ± 0,15*		1,4 ± 0,03*
Lys 50	3,9 ± 0,22*		1,5 ± 0,07*
					Data are presented as mean ± SEM, *p<0.05 as compared to a vehicle group.
					Illustration for figure 2b.

## Sheet: Table S5
	Days after treatment (Cd34+ blood vessels)
	7		10
BSA	44,8 ± 1,46**		82,4 ± 1,29##
Chg	34 ± 1,31**		67,4 ± 2,13**, ##
V	50 ± 1,61		84,2 ± 2,42##
ESP	81,5 ± 1,57**		47,6 ± 2,29**,##
ESPwe	76,6 ± 1,72**		33,4 ± 2,73**,##
Lys 10	79,4 ± 3,44**		33,8 ± 1,02**,##
Lys 50	71,8 ± 1,98**		39,2 ± 1,98**,##
Us	4,8 ± 0,71 ***		5,1 ± 0.32 ***		Data are presented as mean ± SEM, **p<0.01, ***p<0.001 as compared to vehicle group, ##p<0.01 as compared to previous study period.
					Illustration for figure 3a.

## Sheet: Table S6
Days after treatment (connective tissue, % wound area)
	7		10
BSA	33 + 1,95		58,1 + 4,22
Chg	40 + 2,41		75,3 + 1,67*
V	35 + 1,99		64,8 + 2,53
ESP	25 + 1,54**		39 + 1,42**
ESPwe	20 + 1,99**		37,2 + 2,44**
Lys 10	22 + 1,82**		43 + 1,05**
Lys 50	25 + 1,22**		48,4 + 1,9*
					Data are presented as mean ± SEM, *p<0.05; **p<0.01 as compared to a vehicle group
					Illustration for figure 4a.

## Sheet: Table S7
Proteomic analysis of ESP and Lysate samples
GeneID	sprot_Top_BLASTX_hit	Pfam	Abundance_lysate_1, %	Abundance_lysate_2, %	Abundance_lysate_3, %	Abundance_tube_2_ESP, %	Abundance_tube_1_ESP, %
CRM22_001708	GLB_PAREP_GLB_PAREP_Q	PF00042.20_Globin_Globin_25	59.6835	35.4109	32.927	69.5541	76.649			Filtered by abundance > 0.01% (lysate), 424 proteins
CRM22_011285	GST28_SCHMA_GST28_SCHMA_Q	PF00043.23_GST_C_Glutathione_S	4.45944	5.74874	12.3501	10.6438	3.224			Filtered by abundance > 0.01% (ESP), 127 proteins
CRM22_002263	GST28_SCHBO_GST28_SCHBO_Q	PF00043.23_GST_C_Glutathione_S	2.89828	4.57218	5.09514	0	0			Total 441
CRM22_009788	ACT2_SCHMA_ACT2_SCHMA_Q	PF00022.17_Actin_Actin_4	1.44346	1.5174	3.66919	0.147271	0			common 111
CRM22_009463	TDX_FASHE_TDX_FASHE_Q	PF00578.19_AhpC	0.931709	3.38355	2.91946	0.469648	1.32582
CRM22_009816	FABP3_FASHE_FABP3_FASHE_Q	PF00061.21_Lipocalin_Lipocalin_/_cytosolic_fatty	1.71453	2.58942	2.17134	1.44815	0.319288
CRM22_006358	NA	NA	3.08569	6.39445	1.54459	3.70112	0.710104
CRM22_002800	ALF_ECHMU_ALF_ECHMU_Q	PF00274.17_Glycolytic_Fructose	1.07	1.7658	1.2579	0.403373	0.1003
CRM22_007553	FRIH2_SCHMA_FRIH2_SCHMA_Q	PF00210.22_Ferritin_Ferritin	0.411159	1.47115	1.16555	2.69686	10.471
CRM22_004371	FABP_CLOSI_FABP_CLOSI_Q	PF00061.21_Lipocalin_Lipocalin_/_cytosolic_fatty	1.11585	2.34247	1.15895	0.156748	0
CRM22_003375	DHE3_RAT_DHE3_RAT_Q	PF00208.19_ELFV_dehydrog_Glutamate/Leucine/Phenylalanine/Valine_dehydrogenase_240	0.974383	0.935571	0.964784	0.0523318	0
CRM22_010200	NA	PF00036.30_EF	1.51091	2.53686	0.789036	0.33856	0
CRM22_008129	G3P_SCHMA_G3P_SCHMA_Q	PF00044.22_Gp_dh_N_Glyceraldehyde_3	0.353744	0.426429	0.778622	0	0
CRM22_001133	AL1A1_CHICK_AL1A1_CHICK_Q	PF00171.20_Aldedh_Aldehyde_dehydrogenase_family_19	0.76526	0.622445	0.662063	1.08554	0.383197
CRM22_001587	UNC9_CAEEL_UNC9_CAEEL_Q	PF00876.16_Innexin_Innexin_22	0.237006	0.155987	0.654811	0	0
CRM22_000716	FUMH_DANRE_FUMH_DANRE_Q	PF00206.18_Lyase_1_Lyase_17	0.783001	0.708487	0.653135	0.12622	0.0389357
CRM22_002261	GST28_SCHJA_GST28_SCHJA_Q	PF00043.23_GST_C_Glutathione_S	0.510802	0.636857	0.631495	0.095631	0.0270923
CRM22_002201	MDHM_PONAB_MDHM_PONAB_Q	PF00056.21_Ldh_1_N_lactate/malate_dehydrogenase_NAD_binding_domain_1	0.803224	0.95905	0.626288	0.0153268	0
CRM22_005742	1433Z_BOMMO_1433Z_BOMMO_Q	PF00244.18_14	0.105728	0.304582	0.594577	0.362746	0.0553332
CRM22_009284	NA	PF00235.17_Profilin_Profilin_17	0.00740579	0.0172824	0.579405	0.0182953	0
CRM22_007025	PPIA_ECHGR_PPIA_ECHGR_Q	PF00160.19_Pro_isomerase_Cyclophilin_type_peptidyl	0.251058	0.196202	0.531541	0.105398	0.0233065
CRM22_007121	ENO_FASHE_ENO_FASHE_Q	PF00113.20_Enolase_C_Enolase_C	0.469019	0.386	0.515667	0.174485	0.0244487
CRM22_011024	14332_CAEEL_14332_CAEEL_Q	PF00244.18_14	0.0926865	0.154645	0.505766	0.143164	0
CRM22_009229	MAAI_MOUSE_MAAI_MOUSE_Q	PF02798.18_GST_N_Glutathione_S	0.109119	0.448329	0.484369	0	0
CRM22_007767	RL40_DROME_RL40_DROME_Q	PF00240.21_ubiquitin_Ubiquitin_family_3	0.15163	0.503681	0.479559	0.364803	1.07777
CRM22_008422	MDHC_HUMAN_MDHC_HUMAN_Q	PF00056.21_Ldh_1_N_lactate/malate_dehydrogenase_NAD_binding_domain_7	0.0539406	0.17189	0.458712	0.0924604	0
CRM22_009248	YFEX_ECOLI_YFEX_ECOLI_Q	PF04261.10_Dyp_perox_Dyp	0.248978	0.481881	0.453121	0.490413	0.305685
CRM22_001273	HSP7C_RAT_HSP7C_RAT_Q	PF00012.18_HSP70_Hsp70_protein_3	0.122636	0.299014	0.404532	0	0
CRM22_006139	MCEE_MOUSE_MCEE_MOUSE_Q	PF00903.23_Glyoxalase_Glyoxalase/Bleomycin_resistance_protein/Dioxygenase_superfamily_25	0.134681	0.575084	0.396322	0.0152823	0
CRM22_006086	H4_XENTR_H4_XENTR_Q	PF02969.15_TAF_TATA_box_binding_protein_associated_factor_(TAF)_59	0.0222554	0.0743529	0.390991	0.0147155	0
CRM22_000562	NDKA_DROME_NDKA_DROME_Q	PF00334.17_NDK_Nucleoside_diphosphate_kinase_5	0.083367	0.459745	0.32323	0.131541	0
CRM22_010151	TBB4B_MOUSE_TBB4B_MOUSE_Q	PF00091.23_Tubulin_Tubulin/FtsZ_family_GTPase_domain_3	0.0614398	0.0586941	0.314016	0	0
CRM22_004234	TAGL_CHICK_TAGL_CHICK_Q	PF00307.29_CH_Calponin_homology_(CH)_domain_62	0.0992318	0.105432	0.310588	0.0940225	0
CRM22_010619	PCKGM_HUMAN_PCKGM_HUMAN_Q	PF00821.16_PEPCK_Phosphoenolpyruvate_carboxykinase_21	0.253003	0.250161	0.30867	0.110259	0
CRM22_003831	MYSP_SCHJA_MYSP_SCHJA_Q	PF01576.17_Myosin_tail_1_Myosin_tail_25	0.583388	0.559387	0.300289	0.011648	0
CRM22_011137	RADI_MOUSE_RADI_MOUSE_Q	PF00373.16_FERM_M_FERM_central_domain_93	0.097578	0.192892	0.298766	0.0109907	0
CRM22_004337	NA	PF01290.18_Thymosin_Thymosin_beta	0.00977444	0.0866076	0.28334	0.0355678	0
CRM22_000718	FABP_SCHJA_FABP_SCHJA_Q	PF00061.21_Lipocalin_Lipocalin_/_cytosolic_fatty	0.188354	0.290632	0.274714	0.0343969	0
CRM22_005233	CNN3_RAT_CNN3_RAT_Q	PF00307.29_CH_Calponin_homology_(CH)_domain_34	0.00947578	0.0499311	0.265674	0	0
CRM22_002179	MYPH_ECHGR_MYPH_ECHGR_Q	PF00307.29_CH_Calponin_homology_(CH)_domain_67	0.235813	0.283673	0.264295	0.0215765	0
CRM22_001608	MDH_METFV_MDH_METFV_Q	PF02615.12_Ldh_2_Malate/L	0.340947	0.473437	0.253806	0.0138605	0
CRM22_001584	PYC1_CAEEL_PYC1_CAEEL_Q	PF00289.20_Biotin_carb_N_Biotin_carboxylase_N	0.0826776	0.11879	0.245098	0	0
CRM22_003323	NA	NA	0.3689	0.280136	0.241995	0.0523357	0
CRM22_007444	PGK_OPISI_PGK_OPISI_Q	PF00162.17_PGK_Phosphoglycerate_kinase_9	0.024801	0.0595008	0.232799	0	0
CRM22_008597	YH24_CAEEL_YH24_CAEEL_Q	PF00883.19_Peptidase_M17_Cytosol_aminopeptidase_family_catalytic_domain_180	0.373477	0.468076	0.231474	0.166879	0.0213415
CRM22_005708	GST28_SCHJA_GST28_SCHJA_Q	PF00043.23_GST_C_Glutathione_S	0.123686	0.267158	0.229226	0.0270483	0
CRM22_001483	MYS_ARGIR_MYS_ARGIR_Q	PF00063.19_Myosin_head_Myosin_head_(motor_domain)_82	0.0507311	0.0946378	0.21978	0	0
CRM22_010057	NA	PF02311.17_AraC_binding_AraC	0.175484	0.31779	0.218621	0.187291	0
CRM22_006276	SEVE_ECHGR_SEVE_ECHGR_Q	PF00626.20_Gelsolin_Gelsolin_repeat_53	0.147238	0.355286	0.209893	0.0528384	0
CRM22_003235	SDHA_DANRE_SDHA_DANRE_Q	PF00890.22_FAD_binding_2_FAD_binding_domain_47	0.24862	0.190281	0.208238	0	0
CRM22_001954	ALF_SCHMA_ALF_SCHMA_Q	PF00274.17_Glycolytic_Fructose	0.275969	0.306682	0.20774	0.227655	0
CRM22_008370	KTRC_SCHMA_KTRC_SCHMA_Q	PF00217.17_ATP	0.111851	0.12687	0.207205	0	0
CRM22_002206	ANXA2_CHICK_ANXA2_CHICK_Q	PF00191.18_Annexin_Annexin_71	0.228053	0.25269	0.202388	0.0823915	0.0629416
CRM22_006181	TITIN_DROME_TITIN_DROME_Q	PF00047.23_ig_Immunoglobulin_domain_461	0.0753388	0.13892	0.200369	0	0
CRM22_003718	TEGU_SCHMA_TEGU_SCHMA_Q	PF01221.16_Dynein_light_Dynein_light_chain_type_1_112	0.085312	0.198512	0.183987	0.46408	0
CRM22_009414	VDAC1_HUMAN_VDAC1_HUMAN_Q	PF01459.20_Porin_3_Eukaryotic_porin_4	0.0393863	0.0955941	0.181073	0	0
CRM22_007148	EXC4_CAEEL_EXC4_CAEEL_Q	PF13410.4_GST_C_2_Glutathione_S	0.153939	0.149632	0.169505	0.105793	0
CRM22_010651	BCAT2_HUMAN_BCAT2_HUMAN_Q	PF01063.17_Aminotran_4_Amino	0.379257	0.517513	0.168039	0.10529	0
CRM22_007380	TPIS_SCHMA_TPIS_SCHMA_Q	PF00121.16_TIM_Triosephosphate_isomerase_8	0.152594	0.287035	0.165721	0.173313	0
CRM22_001046	H90A1_DANRE_H90A1_DANRE_Q	PF00183.16_HSP90_Hsp90_protein_192	0.0493135	0.126823	0.162022	0	0
CRM22_001215	ALAT2_MOUSE_ALAT2_MOUSE_Q	PF00155.19_Aminotran_1_2_Aminotransferase_class_I_and_II_116	0.0785305	0.156645	0.160623	0	0
CRM22_005858	H3_MORAP_H3_MORAP_Q	PF00125.22_Histone_Core_histone_H2A/H2B/H3/H4_1	0.00572883	0.0159719	0.159923	0.0261798	0
CRM22_011108	ADT_CHLRE_ADT_CHLRE_Q	PF00153.25_Mito_carr_Mitochondrial_carrier_protein_11	0.0904785	0.0763445	0.152955	0	0
CRM22_005107	DYL1_DROME_DYL1_DROME_Q	PF01221.16_Dynein_light_Dynein_light_chain_type_1_5	0.0225633	0.0756992	0.152168	0.0350837	0
CRM22_003821	G6PI_MACFA_G6PI_MACFA_Q	PF00342.17_PGI_Phosphoglucose_isomerase_46	0.109565	0.170345	0.149513	0	0
CRM22_000625	SHLB1_RAT_SHLB1_RAT_Q	PF03114.16_BAR_BAR_domain_57	0.0159985	0.0507077	0.147029	0.066596	0
CRM22_010497	F16P1_PIG_F16P1_PIG_Q	PF00316.18_FBPase_Fructose	0.140391	0.188166	0.145766	0.0670523	0
CRM22_000619	CAPSL_MOUSE_CAPSL_MOUSE_Q	PF13202.4_EF	0.0224985	0.0746471	0.143522	0	0
CRM22_005450	THIO2_DROYA_THIO2_DROYA_Q	PF00085.18_Thioredoxin_Thioredoxin_159	0.155952	0.302566	0.142114	0.17242	0
CRM22_004313	HUTI_XENTR_HUTI_XENTR_Q	PF01979.18_Amidohydro_1_Amidohydrolase_family_77	0.2453	0.110666	0.14131	0.0292055	0
CRM22_003245	GPMA_CHLT3_GPMA_CHLT3_Q	PF00300.20_His_Phos_1_Histidine_phosphatase_superfamily_(branch_1)_6	0.141776	0.157367	0.140005	0	0
CRM22_001623	COFI_GIBZE_COFI_GIBZE_Q	PF00241.18_Cofilin_ADF_Cofilin/tropomyosin	0.0338611	0.178751	0.138154	0	0
CRM22_003601	SDHB_CHICK_SDHB_CHICK_Q	PF00111.25_Fer2_2Fe	0.0990892	0.185793	0.136684	0	0
CRM22_004460	MVP_STRPU_MVP_STRPU_Q	PF01505.16_Vault_Major_Vault_Protein_repeat_5	0.050171	0.0335692	0.130953	0	0
CRM22_009279	LDH_PETMA_LDH_PETMA_Q	PF00056.21_Ldh_1_N_lactate/malate_dehydrogenase_NAD_binding_domain_19	0.0893997	0.164371	0.130041	0.0267819	0
CRM22_009678	GDIR1_RAT_GDIR1_RAT_Q	PF02115.15_Rho_GDI_RHO_protein_GDP_dissociation_inhibitor_11	0.0330765	0.0723387	0.127839	0.0206814	0
CRM22_010201	CABP_SCHMA_CABP_SCHMA_Q	PF00036.30_EF	0.109012	0.515244	0.125414	0.0318438	0
CRM22_009701	UGPA_CRIGR_UGPA_CRIGR_Q	PF01704.16_UDPGP_UTP	0.0370689	0.0572361	0.125151	0.014683	0
CRM22_011219	PDIA1_PONAB_PDIA1_PONAB_Q	PF00085.18_Thioredoxin_Thioredoxin_26	0.142895	0.245702	0.120042	0.018574	0
CRM22_000453	CD63_MOUSE_CD63_MOUSE_Q	PF00335.18_Tetraspannin_Tetraspanin_family_11	0.0473536	0.176604	0.119185	0.0443007	1.60943
CRM22_002004	TBA1C_MOUSE_TBA1C_MOUSE_Q	PF00091.23_Tubulin_Tubulin/FtsZ_family_GTPase_domain_6	0.0208018	0.0553521	0.113755	0	0
CRM22_003879	SPTCA_DROME_SPTCA_DROME_Q	PF00018.26_SH3_1_SH3_domain_976	0.0530669	0.0716336	0.113595	0	0
CRM22_007116	CAH2_BOVIN_CAH2_BOVIN_Q	PF00194.19_Carb_anhydrase_Eukaryotic	0.125996	0.192918	0.112166	0.0170726	0
CRM22_004658	ACTP_ACACA_ACTP_ACACA_Q	PF00241.18_Cofilin_ADF_Cofilin/tropomyosin	0.0116256	0.0207056	0.111564	0.0152959	0
CRM22_000542	NTF2_YARLI_NTF2_YARLI_Q	PF02136.18_NTF2_Nuclear_transport_factor_2_(NTF2)_domain_11	0.0342949	0.137461	0.110723	0	0
CRM22_007109	SPTCB_DROME_SPTCB_DROME_Q	PF00169.27_PH_PH_domain_2171	0.0343834	0.0589765	0.109897	0	0
CRM22_001111	NB5R2_CHICK_NB5R2_CHICK_Q	PF00175.19_NAD_binding_1_Oxidoreductase_NAD	0.0519525	0.0683109	0.108817	0	0
CRM22_008723	HUTU_HUMAN_HUTU_HUMAN_Q	PF01175.16_Urocanase_Urocanase_87	0.0692467	0.130742	0.107686	0.0680925	0
CRM22_010056	EF1A_CHICK_EF1A_CHICK_Q	PF00009.25_GTP_EFTU_Elongation_factor_Tu_GTP_binding_domain_5	0.0280652	0.0514916	0.107598	0	0
CRM22_004546	CECR5_HUMAN_CECR5_HUMAN_Q	PF13344.4_Hydrolase_6_Haloacid_dehalogenase	0.116263	0.084626	0.106763	0	0
CRM22_004072	TEGU_SCHMA_TEGU_SCHMA_Q	PF01221.16_Dynein_light_Dynein_light_chain_type_1_115	0.0480788	0.1502	0.104615	0.206768	0
CRM22_003488	SODC_SCHMA_SODC_SCHMA_Q	PF00080.18_Sod_Cu_Copper/zinc_superoxide_dismutase_(SODC)_13	0.0980371	0.28621	0.0972721	0.117714	0
CRM22_002083	ATPB_BOVIN_ATPB_BOVIN_Q	PF00006.23_ATP	0.0562615	0.0803034	0.0969315	0.0191301	0
CRM22_005162	ATPA_MOUSE_ATPA_MOUSE_Q	PF00006.23_ATP	0.0112296	0.030215	0.0964568	0	0
CRM22_006535	DJ11_CAEEL_DJ11_CAEEL_Q	PF01965.22_DJ	0.00213649	0.00486511	0.0954378	0	0
CRM22_006617	NA	PF00582.24_Usp_Universal_stress_protein_family_6	0.00774042	0.0121447	0.0927225	0	0
CRM22_007838	1433E_SHEEP_1433E_SHEEP_Q	PF00244.18_14	0.00124391	0.00487597	0.0926135	0	0
CRM22_005128	AASS_BOVIN_AASS_BOVIN_Q	PF03435.16_Sacchrp_dh_NADP_Saccharopine_dehydrogenase_NADP_binding_domain_498	0.024796	0.049958	0.0914486	0	0
CRM22_010147	SCP_PERVT_SCP_PERVT_Q	PF00036.30_EF	0.0358878	0.0924882	0.0903108	0	0
CRM22_004430	NA	PF00582.24_Usp_Universal_stress_protein_family_19	0.0116645	0.0305524	0.0902	0	0
CRM22_002172	ACTC_BIOOB_ACTC_BIOOB_Q	PF00022.17_Actin_Actin_4	0.0169489	0.0587714	0.0891523	0	0
CRM22_001867	PCCA_CAEEL_PCCA_CAEEL_Q	PF00289.20_Biotin_carb_N_Biotin_carboxylase_N	0.0353536	0.0384034	0.0881712	0	0
CRM22_008095	CH60_CHICK_CH60_CHICK_Q	PF00118.22_Cpn60_TCP1_TCP	0.0105091	0.0278671	0.0873099	0	0
CRM22_003627	THIO_GEOCY_THIO_GEOCY_Q	PF00085.18_Thioredoxin_Thioredoxin_5	0.115321	0.163297	0.0869009	0.1036	0
CRM22_006782	RAD24_SCHPO_RAD24_SCHPO_Q	PF00244.18_14	0.0486285	0.0600034	0.0848198	0.200198	0
CRM22_002248	CYC_SCHGR_CYC_SCHGR_Q	PF00034.19_Cytochrom_C_Cytochrome_c_9	0.0477266	0.125677	0.0844315	0	0
CRM22_010787	CSRP3_MOUSE_CSRP3_MOUSE_Q	PF00412.20_LIM_LIM_domain_7	0.0160875	0.167466	0.0843712	0	0
CRM22_009605	TNNT_PERAM_TNNT_PERAM_Q	PF00992.18_Troponin_Troponin_151	0.0438276	0.140256	0.0837333	0	0
CRM22_005557	CAT2_CLOK5_CAT2_CLOK5_Q	PF02550.13_AcetylCoA_hydro_Acetyl	0.111938	0.116641	0.0822108	0	0
CRM22_008382	CAN_SCHMA_CAN_SCHMA_Q	PF00648.19_Peptidase_C2_Calpain_family_cysteine_protease_143	0.0268153	0.0583908	0.0790847	0.0301703	0.0521265
CRM22_002605	H2A1_XENLA_H2A1_XENLA_Q	PF00125.22_Histone_Core_histone_H2A/H2B/H3/H4_13	0.00546003	0.00590698	0.0787649	0.0233355	0
CRM22_006963	KAD_SCHMA_KAD_SCHMA_Q	PF00406.20_ADK_Adenylate_kinase_14	0.00267691	0.0113212	0.0777072	0	0
CRM22_004416	ANXA5_CHICK_ANXA5_CHICK_Q	PF00191.18_Annexin_Annexin_18	0.0163554	0.045505	0.0768784	0.0123858	0.028143
CRM22_005396	ETHE1_BOVIN_ETHE1_BOVIN_Q	PF00753.25_Lactamase_B_Metallo	0.172294	0.142013	0.0767369	0	0
CRM22_004006	ECHA_PIG_ECHA_PIG_Q	PF00725.20_3HCDH_3	0.00737192	0.0148253	0.0767054	0	0
CRM22_005664	CBR1_PONAB_CBR1_PONAB_Q	PF00106.23_adh_short_short_chain_dehydrogenase_2	0.026027	0.0467479	0.0759748	0	0
CRM22_006434	SCOT1_HUMAN_SCOT1_HUMAN_Q	PF01144.21_CoA_trans_Coenzyme_A_transferase_38	0.0448217	0.0583084	0.0729432	0	0
CRM22_000427	IDHP_PIG_IDHP_PIG_Q	PF00180.18_Iso_dh_Isocitrate/isopropylmalate_dehydrogenase_44	0.088156	0.0919269	0.0722748	0	0
CRM22_000168	PCCB_HUMAN_PCCB_HUMAN_Q	PF01039.20_Carboxyl_trans_Carboxyl_transferase_domain_63	0.0564487	0.0493546	0.0717802	0	0
CRM22_008059	MUTA_MOUSE_MUTA_MOUSE_Q	PF01642.20_MM_CoA_mutase_Methylmalonyl	0.0400312	0.0755244	0.0715901	0	0
CRM22_011165	DYL1_CANGA_DYL1_CANGA_Q	PF01221.16_Dynein_light_Dynein_light_chain_type_1_6	0.0463372	0.102989	0.0705856	0	0
CRM22_002101	NA	NA	0.00534591	0.0142057	0.0695694	0	0
CRM22_009126	CMBL_RAT_CMBL_RAT_Q	PF01738.16_DLH_Dienelactone_hydrolase_family_68	0.05163	0.0726471	0.0695072	0.01145	0
CRM22_002207	ANXA7_BOVIN_ANXA7_BOVIN_Q	PF00191.18_Annexin_Annexin_82	0.0409614	0.0728176	0.0693441	0.0212916	0
CRM22_005688	GAPR1_HUMAN_GAPR1_HUMAN_Q	PF00188.24_CAP_Cysteine	0.0167236	0.0342761	0.0692009	0.0116032	0
CRM22_009966	NHRF2_RABIT_NHRF2_RABIT_Q	PF00595.22_PDZ_PDZ_domain_(Also_known_as_DHR_or_GLGF)_24	0.0477192	0.0259962	0.0690216	0.0496715	0
CRM22_001491	EIF3L_NEMVE_EIF3L_NEMVE_Q	PF10255.7_Paf67_RNA_polymerase_I	0.0436875	0.028611	0.0677523	0	0
CRM22_000656	ES1_RAT_ES1_RAT_Q	NA	0.0563165	0.103698	0.0674793	0	0
CRM22_006156	GLO2_SCHMA_GLO2_SCHMA_Q	PF00753.25_Lactamase_B_Metallo	0.0446285	0.143261	0.0670234	0.121155	0
CRM22_010191	THILA_XENLA_THILA_XENLA_Q	PF00108.21_Thiolase_N_Thiolase_N	0.0509747	0.10874	0.0669712	0	0
CRM22_009942	EF1G_MACFA_EF1G_MACFA_Q	PF00043.23_GST_C_Glutathione_S	0.109275	0.151823	0.0667514	0.0130458	0
CRM22_003609	CNN3_RAT_CNN3_RAT_Q	PF00307.29_CH_Calponin_homology_(CH)_domain_26	0.0059471	0.00893605	0.0664721	0	0
CRM22_001084	TKT_MOUSE_TKT_MOUSE_Q	PF00456.19_Transketolase_N_Transketolase_thiamine_diphosphate_binding_domain_12	0.200465	0.135497	0.066464	0	0
CRM22_010689	TPM2_SCHMA_TPM2_SCHMA_Q	PF00261.18_Tropomyosin_Tropomyosin_66	0.102548	0.195973	0.0661613	0.0232852	0
CRM22_001324	ACON_CAEEL_ACON_CAEEL_Q	PF00330.18_Aconitase_Aconitase_family_(aconitate_hydratase)_50	0.017436	0.0287255	0.065664	0	0
CRM22_002397	DNJA1_HUMAN_DNJA1_HUMAN_Q	PF00226.29_DnaJ_DnaJ_domain_6	0.0482734	0.0584555	0.0654766	0	0
CRM22_000589	P5CR1_ARATH_P5CR1_ARATH_Q	PF03807.15_F420_oxidored_NADP_oxidoreductase_coenzyme_F420	0.0894428	0.147501	0.0647838	0	0
CRM22_009890	H2B_RHASC_H2B_RHASC_Q	PF00125.22_Histone_Core_histone_H2A/H2B/H3/H4_14	0.00848351	0.00744319	0.0638676	0	0
CRM22_001633	RMD1_BOVIN_RMD1_BOVIN_Q	PF13174.4_TPR_6_Tetratricopeptide_repeat_184	0.0222568	0.0545697	0.0626477	0.0500891	0
CRM22_004457	YH24_CAEEL_YH24_CAEEL_Q	PF00883.19_Peptidase_M17_Cytosol_aminopeptidase_family_catalytic_domain_220	0.0856805	0.0977731	0.0622027	0.0962922	0
CRM22_011150	TBCA_HUMAN_TBCA_HUMAN_Q	PF02970.14_TBCA_Tubulin_binding_cofactor_A_9	0.0123988	0.00718941	0.0621523	0	0
CRM22_003723	NA	NA	0.0267684	0.074716	0.0618532	0.0104973	0
CRM22_004325	CH10_SCHJA_CH10_SCHJA_Q	PF00166.19_Cpn10_Chaperonin_10_Kd_subunit_8	0.0117703	0.0378224	0.0608982	0	0
CRM22_001270	MLE_ARGIR_MLE_ARGIR_Q	PF13833.4_EF	0.0252163	0.062879	0.0603991	0	0
CRM22_008695	REEP5_BOVIN_REEP5_BOVIN_Q	PF03134.17_TB2_DP1_HVA22_TB2/DP1_HVA22_family_110	0.0407942	0.134025	0.060174	0	0
CRM22_003505	NA	NA	0.0171929	0.0353809	0.0595162	0	0
CRM22_008113	F10A1_CHICK_F10A1_CHICK_Q	PF13181.4_TPR_8_Tetratricopeptide_repeat_23	0.0628574	0.0544874	0.0595072	0	0
CRM22_000212	ADHX_RABIT_ADHX_RABIT_Q	PF00107.24_ADH_zinc_N_Zinc	0.0307967	0.0796521	0.0592811	0	0
CRM22_006085	SPRE_BOVIN_SPRE_BOVIN_Q	PF00106.23_adh_short_short_chain_dehydrogenase_111	0.0741114	0.0995588	0.0588955	0.045221	0
CRM22_002483	QCR2_BOVIN_QCR2_BOVIN_Q	PF00675.18_Peptidase_M16_Insulinase_(Peptidase_family_M16)_19	0.0147611	0.0278012	0.0588586	0	0
CRM22_004067	TEGU_SCHMA_TEGU_SCHMA_Q	PF01221.16_Dynein_light_Dynein_light_chain_type_1_98	0.0153897	0.0619429	0.0587739	0	0
CRM22_009429	TDCB_STAAW_TDCB_STAAW_Q	PF00291.23_PALP_Pyridoxal	0.0297655	0.0531891	0.0582126	0.0124272	0
CRM22_006932	NA	NA	0.0574034	0.207302	0.0579829	0	0
CRM22_009616	HUTG_STAAB_HUTG_STAAB_Q	PF00491.19_Arginase_Arginase_family_29	0.0374547	0.0932008	0.0577559	0.0559317	0
CRM22_004573	GATM_MOUSE_GATM_MOUSE_Q	NA	0.0998217	0.0711832	0.0572344	0	0
CRM22_008251	PRDX3_MOUSE_PRDX3_MOUSE_Q	PF00578.19_AhpC	0.0910371	0.101582	0.0571829	0	0
CRM22_009580	ERP60_SCHMA_ERP60_SCHMA_Q	PF00085.18_Thioredoxin_Thioredoxin_22	0.0176947	0.0721286	0.0564874	0	0
CRM22_001843	MLRA_MIZYE_MLRA_MIZYE_Q	PF00036.30_EF	0.0242383	0.0320521	0.0560252	0	0
CRM22_006121	DHSD_XENTR_DHSD_XENTR_Q	PF05328.10_CybS_CybS_succinate_dehydrogenase_cytochrome_B_small_subunit_43	0.0416686	0.0540328	0.0558649	0	0
CRM22_010492	AL4A1_HUMAN_AL4A1_HUMAN_Q	PF00171.20_Aldedh_Aldehyde_dehydrogenase_family_26	0.0529495	0.0353054	0.0553162	0.0157177	0
CRM22_006355	TITIN_DROME_TITIN_DROME_Q	PF00047.23_ig_Immunoglobulin_domain_386	0.0064419	0.0127428	0.0548649	0	0
CRM22_005081	DYL2_SCHMA_DYL2_SCHMA_Q	PF01221.16_Dynein_light_Dynein_light_chain_type_1_5	0.0396464	0.0793042	0.0540351	0.0129557	0
CRM22_007159	TPM_CLOSI_TPM_CLOSI_Q	PF00261.18_Tropomyosin_Tropomyosin_49	0.0423447	0.147428	0.0531369	0.0105719	0
CRM22_011315	C560_CRIGR_C560_CRIGR_Q	PF01127.20_Sdh_cyt_Succinate_dehydrogenase/Fumarate_reductase_transmembrane_subunit_74	0.0159079	0.0206641	0.0530468	0	0
CRM22_003114	FHL3_MOUSE_FHL3_MOUSE_Q	PF00412.20_LIM_LIM_domain_2	0.0158591	0.127033	0.0521342	0	0
CRM22_005284	KAD4_HUMAN_KAD4_HUMAN_Q	NA	0.0067532	0.0246366	0.0506366	0	0
CRM22_009282	GCSH_MOUSE_GCSH_MOUSE_Q	PF00364.20_Biotin_lipoyl_Biotin	0.0285768	0.113008	0.0502955	0	0
CRM22_007120	QCR7_FASHE_QCR7_FASHE_Q	PF02271.14_UCR_14kD_Ubiquinol	0.000330208	0.00443672	0.0500396	0	0
CRM22_010309	GLYM_HUMAN_GLYM_HUMAN_Q	PF00464.17_SHMT_Serine_hydroxymethyltransferase_26	0.0367236	0.0787681	0.0499105	0	0
CRM22_005318	PYG_DROME_PYG_DROME_Q	PF00343.18_Phosphorylase_Carbohydrate_phosphorylase_110	0.0381055	0.0386655	0.0498577	0	0
CRM22_001706	DLDH_CAEEL_DLDH_CAEEL_Q	PF00070.25_Pyr_redox_Pyridine_nucleotide	0.0369184	0.0612681	0.0495176	0.0256752	0
CRM22_006438	UB2L3_MOUSE_UB2L3_MOUSE_Q	PF00179.24_UQ_con_Ubiquitin	0.0236401	0.026558	0.0487604	0	0
CRM22_009237	TMOD1_HUMAN_TMOD1_HUMAN_Q	PF03250.12_Tropomodulin_Tropomodulin_7	0.00724785	0.0249522	0.0484288	0.0176631	0
CRM22_006082	CISY_DANRE_CISY_DANRE_Q	PF00285.19_Citrate_synt_Citrate_synthase_C	0.0242828	0.0404555	0.0474159	0	0
CRM22_008967	GRP75_HUMAN_GRP75_HUMAN_Q	PF00012.18_HSP70_Hsp70_protein_32	0.0245955	0.0472832	0.0467189	0	0
CRM22_005086	IM23_SCHHA_IM23_SCHHA_Q	PF00335.18_Tetraspannin_Tetraspanin_family_11	0.0479346	0.143387	0.0466288	0	0
CRM22_005558	CAT2_CLOK5_CAT2_CLOK5_Q	PF02550.13_AcetylCoA_hydro_Acetyl	0.029971	0.070221	0.0455631	0	0
CRM22_000166	FKB12_DROME_FKB12_DROME_Q	PF00254.26_FKBP_C_FKBP	0.0318871	0.0160013	0.045536	0	0
CRM22_006040	ODPB_ASCSU_ODPB_ASCSU_Q	PF02780.18_Transketolase_C_Transketolase_C	0.00348811	0.00680689	0.0452243	0	0
CRM22_000167	RAN_DANRE_RAN_DANRE_Q	PF00025.19_Arf_ADP	0.00817192	0.0175224	0.0446427	0	0
CRM22_002868	PHB2_XENTR_PHB2_XENTR_Q	PF01145.23_Band_7_SPFH_domain_/_Band_7_family_34	0.0298162	0.0320537	0.0440912	0	0
CRM22_004071	TEGU_SCHMA_TEGU_SCHMA_Q	PF01221.16_Dynein_light_Dynein_light_chain_type_1_124	0.0306247	0.0670462	0.0434135	0.0872133	0
CRM22_000726	FUMA_ECOLI_FUMA_ECOLI_Q	PF05681.12_Fumerase_Fumarate_hydratase_(Fumerase)_78	0.0389153	0.0535168	0.0433938	0	0
CRM22_011174	CALR_SCHMA_CALR_SCHMA_Q	PF00262.16_Calreticulin_Calreticulin_family_55	0.0750594	0.0534597	0.0425607	0.0183784	0
CRM22_010848	GCSP_CHICK_GCSP_CHICK_Q	PF02347.14_GDC	0.0186473	0.024696	0.0425448	0	0
CRM22_004291	Y9705_DROME_Y9705_DROME_Q	PF00313.20_CSD_Cold	0.0116377	0.056718	0.0419415	0	0
CRM22_003222	NA	NA	0.0202165	0.0303738	0.0418325	0.204502	0.0236033
CRM22_005808	TBA1A_RAT_TBA1A_RAT_Q	PF00091.23_Tubulin_Tubulin/FtsZ_family_GTPase_domain_3	0.0063208	0.0184658	0.0415659	0	0
CRM22_010478	FLNA_MOUSE_FLNA_MOUSE_Q	PF00307.29_CH_Calponin_homology_(CH)_domain_40	0.039153	0.0871672	0.0414532	0	0
CRM22_001126	AL1A1_CHICK_AL1A1_CHICK_Q	PF00171.20_Aldedh_Aldehyde_dehydrogenase_family_1	0.0089575	0.0303744	0.0410815	0.0173108	0
CRM22_005083	DYL2_SCHMA_DYL2_SCHMA_Q	PF01221.16_Dynein_light_Dynein_light_chain_type_1_5	0.0193545	0.0254448	0.0405739	0.806708	0
CRM22_007158	TPM_CLOSI_TPM_CLOSI_Q	PF00261.18_Tropomyosin_Tropomyosin_13	0.00452585	0.0165441	0.0405559	0	0
CRM22_008927	KY_HUMAN_KY_HUMAN_Q	PF01841.17_Transglut_core_Transglutaminase	0.0152146	0.0274086	0.0390569	0.0108905	0
CRM22_004434	ADDA_RAT_ADDA_RAT_Q	PF00596.19_Aldolase_II_Class_II_Aldolase_and_Adducin_N	0.0108385	0.014303	0.0383491	0	0
CRM22_000780	KPYM_RABIT_KPYM_RABIT_Q	PF00224.19_PK_Pyruvate_kinase_barrel_domain_1	0.0354651	0.0403311	0.0373261	0	0
CRM22_002160	NA	PF02936.12_COX4_Cytochrome_c_oxidase_subunit_IV_49	0.0082156	0.0342133	0.037221	0	0
CRM22_009946	TXD17_MOUSE_TXD17_MOUSE_Q	PF06110.9_DUF953_Eukaryotic_protein_of_unknown_function_(DUF953)_13	0.0300033	0.033025	0.0371395	0.0107038	0
CRM22_009946	TXD17_MOUSE_TXD17_MOUSE_Q	PF06110.9_DUF953_Eukaryotic_protein_of_unknown_function_(DUF953)_13	0.0300033	0.033025	0.0371395	0.0107038	0
CRM22_000137	THD25273.1_Multi-domain cystatin [Fasciola hepatica]	PF00031.19_Cystatin_Cystatin_domain_202	0.0430743	0.0490908	0.0369234	0.0817457	0.0936224
CRM22_009970	OAT_DROME_OAT_DROME_Q	PF00202.19_Aminotran_3_Aminotransferase_class	0.0406612	0.0496462	0.0368342	0	0
CRM22_006241	PSA5_MOUSE_PSA5_MOUSE_Q	PF00227.24_Proteasome_Proteasome_subunit_32	0.0109822	0.0471951	0.0367496	0	0
CRM22_008553	RMD1_BOVIN_RMD1_BOVIN_Q	PF13181.4_TPR_8_Tetratricopeptide_repeat_179	0.0221444	0.0321746	0.0364805	0.0744725	0.0244086
CRM22_008295	NA	PF04908.13_SH3BGR_SH3	0.0155158	0.024661	0.0351685	0	0
CRM22_005974	RAP1B_RAT_RAP1B_RAT_Q	PF00025.19_Arf_ADP	0.0360996	0.0444605	0.0346829	0	0
CRM22_003064	SET_MOUSE_SET_MOUSE_Q	PF00956.16_NAP_Nucleosome_assembly_protein_(NAP)_73	0.0163484	0.0438067	0.0340363	0	0
CRM22_004496	TBB_PARLI_TBB_PARLI_Q	PF00091.23_Tubulin_Tubulin/FtsZ_family_GTPase_domain_3	0.00740639	0.00501067	0.0340324	0	0
CRM22_001669	EF2_CAEEL_EF2_CAEEL_Q	PF00009.25_GTP_EFTU_Elongation_factor_Tu_GTP_binding_domain_18	0.0118884	0.0241568	0.0336713	0	0
CRM22_006131	PYGM_HUMAN_PYGM_HUMAN_Q	PF00343.18_Phosphorylase_Carbohydrate_phosphorylase_107	0.0254113	0.0388471	0.0333811	0	0
CRM22_010237	YHJX_ECOLI_YHJX_ECOLI_Q	PF07690.14_MFS_1_Major_Facilitator_Superfamily_28	0.00814042	0.00892647	0.0332475	0	0
CRM22_001587	UNC9_CAEEL_UNC9_CAEEL_Q	PF00876.16_Innexin_Innexin_22	0.0117385	0.00590563	0.0332315	0	0
CRM22_003007	ACADV_MOUSE_ACADV_MOUSE_Q	PF00441.22_Acyl	0.0122174	0.0264575	0.0331265	0	0
CRM22_011006	TCTP_SCHJA_TCTP_SCHJA_Q	PF00838.15_TCTP_Translationally_controlled_tumour_protein_1	0.0283761	0.0520639	0.0329283	0	0
CRM22_004528	SODM_RAT_SODM_RAT_Q	PF00081.20_Sod_Fe_N_Iron/manganese_superoxide_dismutases_alpha	0.0145857	0.0801538	0.0326942	0.118858	0
CRM22_003283	KAD3_MOUSE_KAD3_MOUSE_Q	PF00406.20_ADK_Adenylate_kinase_15	0.00288291	0.00651286	0.0326618	0	0
CRM22_006940	TCPB_BOVIN_TCPB_BOVIN_Q	PF00118.22_Cpn60_TCP1_TCP	0.00562585	0.0157778	0.0326324	0	0
CRM22_009139	NA	NA	0.0122667	0.0084863	0.0313817	0	0
CRM22_006905	ANX11_BOVIN_ANX11_BOVIN_Q	PF00191.18_Annexin_Annexin_23	0.0217052	0.0421994	0.0309677	0	0
CRM22_008090	6PGD_HUMAN_6PGD_HUMAN_Q	PF00393.17_6PGD_6	0.0259655	0.0408849	0.030369	0	0
CRM22_010426	SUCA_COLLI_SUCA_COLLI_Q	PF00549.17_Ligase_CoA_CoA	0.00480171	0.013095	0.0302481	0	0
CRM22_006789	ANK3_HUMAN_ANK3_HUMAN_Q	PF00023.28_Ank_Ankyrin_repeat_293	0.00701382	0.0240788	0.0301807	0	0
CRM22_009307	G6PD_HUMAN_G6PD_HUMAN_Q	PF00479.20_G6PD_N_Glucose	0.0140024	0.018063	0.0296286	0	0
CRM22_000047	CGL2_CAEEL_CGL2_CAEEL_Q	PF01053.18_Cys_Met_Meta_PP_Cys/Met_metabolism_PLP	0.0162371	0.0481727	0.0295375	0.0109884	0
CRM22_007368	NA	PF01299.15_Lamp_Lysosome	0.0306241	0.0464387	0.0294872	0	0
CRM22_011344	ACY1_MOUSE_ACY1_MOUSE_Q	PF01546.26_Peptidase_M20_Peptidase_family_M20/M25/M40_1	0.0118498	0.0370706	0.0293678	0.0113789	0
CRM22_009334	ECHB_BOVIN_ECHB_BOVIN_Q	PF00108.21_Thiolase_N_Thiolase_N	0.00843477	0.0135652	0.0291197	0	0
CRM22_000144	NA	NA	0.0298681	0.0366731	0.0288868	0	0
CRM22_010476	GNPI2_MOUSE_GNPI2_MOUSE_Q	PF01182.18_Glucosamine_iso_Glucosamine	0.017982	0.0211271	0.028445	0.0102982	0
CRM22_005075	NA	NA	0.0180884	0.0193157	0.0284444	0	0
CRM22_004317	HUTH_HUMAN_HUTH_HUMAN_Q	PF00221.17_Lyase_aromatic_Aromatic_amino_acid_lyase_107	0.0164049	0.0444455	0.0284084	0	0
CRM22_007626	CANB_DROME_CANB_DROME_Q	PF00648.19_Peptidase_C2_Calpain_family_cysteine_protease_98	0.0284351	0.037205	0.0283995	0	0
CRM22_006915	KAP2_BOVIN_KAP2_BOVIN_Q	PF00027.27_cNMP_binding_Cyclic_nucleotide	0.0176753	0.0368084	0.0283396	0	0
CRM22_011234	NA	NA	0.00122367	0.00585874	0.0282349	0	0
CRM22_001624	ACTP_ACACA_ACTP_ACACA_Q	PF00241.18_Cofilin_ADF_Cofilin/tropomyosin	0.00755394	0.0155768	0.0279601	0	0
CRM22_008393	NDUAD_MACFA_NDUAD_MACFA_Q	PF06212.10_GRIM	0.000945186	0.00113433	0.0279457	0	0
CRM22_002666	ASPG1_DROYA_ASPG1_DROYA_Q	PF01112.16_Asparaginase_2_Asparaginase_41	0.024364	0.0332184	0.0278734	0.0493081	0
CRM22_011406	NDUB9_MOUSE_NDUB9_MOUSE_Q	NA	0.0112091	0.025657	0.02783	0	0
CRM22_007186	F37C4_CAEEL_F37C4_CAEEL_Q	PF13598.4_DUF4139_Domain_of_unknown_function_(DUF4139)_747	0.0153208	0.0143676	0.0274546	0	0
CRM22_008693	PHB_RAT_PHB_RAT_Q	PF01145.23_Band_7_SPFH_domain_/_Band_7_family_31	0.00662645	0.0136215	0.0271416	0	0
CRM22_010953	BCA1_CAEBR_BCA1_CAEBR_Q	PF00484.17_Pro_CA_Carbonic_anhydrase_1	0.0182355	0.0624798	0.0271019	0	0
CRM22_004535	RAB1_DIPOM_RAB1_DIPOM_Q	PF00025.19_Arf_ADP	0.004413	0.0214536	0.0266627	0	0
CRM22_007743	NA	PF15065.4_NCU	0.0126863	0.022346	0.0264891	0	0
CRM22_002508	AK1BA_HUMAN_AK1BA_HUMAN_Q	PF00248.19_Aldo_ket_red_Aldo/keto_reductase_family_16	0.01657	0.0206508	0.0262068	0	0
CRM22_003797	NA	PF00595.22_PDZ_PDZ_domain_(Also_known_as_DHR_or_GLGF)_10	0.00592006	0.00949244	0.025966	0	0
CRM22_003635	HTS_DROME_HTS_DROME_Q	PF00596.19_Aldolase_II_Class_II_Aldolase_and_Adducin_N	0.00334681	0.00785983	0.0257648	0	0
CRM22_002520	UBCD1_DROME_UBCD1_DROME_Q	PF00179.24_UQ_con_Ubiquitin	0.0068318	0.0160242	0.0257311	0	0
CRM22_005656	THIOM_BOVIN_THIOM_BOVIN_Q	PF00085.18_Thioredoxin_Thioredoxin_26	0.00920802	0.0241299	0.0253509	0	0
CRM22_006815	P40_SCHMA_P40_SCHMA_Q	PF00011.19_HSP20_Hsp20/alpha_crystallin_family_196	0.00208365	0.00621361	0.0251754	0	0
CRM22_003329	RLA2_PODAS_RLA2_PODAS_Q	PF00428.17_Ribosomal_60s_60s_Acidic_ribosomal_protein_18	0.00291363	0.0144925	0.0251505	0	0
CRM22_004908	MPPB_HUMAN_MPPB_HUMAN_Q	PF00675.18_Peptidase_M16_Insulinase_(Peptidase_family_M16)_51	0.0134535	0.0293951	0.0248879	0	0
CRM22_008135	ATP5H_DROME_ATP5H_DROME_Q	PF05873.10_Mt_ATP	0.00320374	0.015644	0.0248616	0	0
CRM22_004817	ATPK_DROME_ATPK_DROME_Q	PF10206.7_WRW_Mitochondrial_F1F0	0.0210795	0.0464176	0.0247401	0	0
CRM22_004937	CAP1_HUMAN_CAP1_HUMAN_Q	PF01213.17_CAP_N_Adenylate_cyclase_associated_(CAP)_N_terminal_13	0.00462514	0.0158509	0.0245496	0	0
CRM22_008557	PSA1_RAT_PSA1_RAT_Q	PF00227.24_Proteasome_Proteasome_subunit_29	0.011418	0.0459151	0.0243426	0	0
CRM22_010303	UCHL3_PIG_UCHL3_PIG_Q	PF01088.19_Peptidase_C12_Ubiquitin_carboxyl	0.00593299	0.0109061	0.0241208	0	0
CRM22_001634	RMD1_BOVIN_RMD1_BOVIN_Q	PF13176.4_TPR_7_Tetratricopeptide_repeat_193	0.00262826	0.00486109	0.0240926	0	0
CRM22_002539	GALE_MOUSE_GALE_MOUSE_Q	PF01073.17_3Beta_HSD_3	0.0382481	0.0392613	0.0238186	0	0
CRM22_004403	GAPR1_MOUSE_GAPR1_MOUSE_Q	PF00188.24_CAP_Cysteine	0.00407489	0.0213587	0.023699	0	0
CRM22_003275	NA	NA	0.00425973	0.0344041	0.0235289	0	0
CRM22_010460	PGBM_HUMAN_PGBM_HUMAN_Q	PF00052.16_Laminin_B_Laminin_B_(Domain_IV)_1036	0.00212199	0.00553235	0.0234582	0.0134855	0
CRM22_010330	IPYR2_HUMAN_IPYR2_HUMAN_Q	PF00719.17_Pyrophosphatase_Inorganic_pyrophosphatase_64	0.0483507	0.0287145	0.0234335	0	0
CRM22_008716	ATPO_DROME_ATPO_DROME_Q	PF00213.16_OSCP_ATP_synthase_delta_(OSCP)_subunit_31	0.000677281	0.00269508	0.0232534	0	0
CRM22_003620	MECR1_CAEEL_MECR1_CAEEL_Q	PF00107.24_ADH_zinc_N_Zinc	0.129165	0.0978924	0.0230785	0	0
CRM22_001592	RDH13_HUMAN_RDH13_HUMAN_Q	PF00106.23_adh_short_short_chain_dehydrogenase_28	0.00751025	0.0212376	0.0230579	0	0
CRM22_002131	NA	NA	0.00439807	0.0155597	0.0229857	0	0
CRM22_007433	EF1B_XENLA_EF1B_XENLA_Q	PF00736.17_EF1_GNE_EF	0.00576523	0.0116913	0.0229572	0	0
CRM22_001265	NA	PF07225.10_NDUF_B4_NADH	0.00187364	0.00639756	0.0225803	0	0
CRM22_001526	SH3G1_HUMAN_SH3G1_HUMAN_Q	PF00018.26_SH3_1_SH3_domain_296	0.00164045	0.0113603	0.0225568	0	0
CRM22_009748	TERA_XENTR_TERA_XENTR_Q	PF00004.27_AAA_ATPase_family_associated_with_various_cellular_activities_(AAA)_238	0.00212392	0.00742513	0.0223887	0	0
CRM22_000947	MLC2_DROME_MLC2_DROME_Q	PF13202.4_EF	0.00246062	0.0113629	0.0223195	0	0
CRM22_008839	MIC60_MOUSE_MIC60_MOUSE_Q	PF09731.7_Mitofilin_Mitochondrial_inner_membrane_protein_128	0.00253062	0.00402476	0.0222795	0	0
CRM22_002367	NA	NA	0.000677816	0.00482595	0.0222443	0	0
CRM22_000259	AATC_CAEEL_AATC_CAEEL_Q	PF00155.19_Aminotran_1_2_Aminotransferase_class_I_and_II_29	0.0191187	0.0357566	0.0221759	0.0340091	0
CRM22_003251	GBB_LOLFO_GBB_LOLFO_Q	PF00400.30_WD40_WD_domain_G	0.0033897	0.0077739	0.0218156	0	0
CRM22_004151	L2GL1_BOVIN_L2GL1_BOVIN_Q	PF08366.11_LLGL_LLGL2_419	0.0121994	0.0156792	0.0217728	0	0
CRM22_010410	STIP1_CAEEL_STIP1_CAEEL_Q	PF00515.26_TPR_1_Tetratricopeptide_repeat_13	0.000818618	0.00936143	0.0217602	0	0
CRM22_007347	GPX1_SCHMA_GPX1_SCHMA_Q	PF00255.17_GSHPx_Glutathione_peroxidase_23	0.00359134	0.0318936	0.0217323	0	0
CRM22_002263	GST28_SCHBO_GST28_SCHBO_Q	PF00043.23_GST_C_Glutathione_S	0.0109517	0.0247987	0.0216405	0	0
CRM22_001420	ALDH2_MESAU_ALDH2_MESAU_Q	PF00171.20_Aldedh_Aldehyde_dehydrogenase_family_44	0.015497	0.0372724	0.0213632	0	0
CRM22_006918	NA	NA	0.00613908	0.00982437	0.0212731	0	0
CRM22_004698	VDAC1_PIG_VDAC1_PIG_Q	PF01459.20_Porin_3_Eukaryotic_porin_2	0.00718499	0.00980084	0.0210999	0	0
CRM22_005564	TRXR1_HUMAN_TRXR1_HUMAN_Q	PF00070.25_Pyr_redox_Pyridine_nucleotide	0.00854056	0.018276	0.0210075	0	0
CRM22_010975	DIC_HUMAN_DIC_HUMAN_Q	PF00153.25_Mito_carr_Mitochondrial_carrier_protein_13	0.00694889	0.0104113	0.0209914	0	0
CRM22_000125	A1AT_SHEEP_A1AT_SHEEP_Q	PF00079.18_Serpin_Serpin_(serine_protease_inhibitor)_36	0.0105481	0.0214327	0.0209286	0.0280424	0
CRM22_001419	NA	NA	0.0107545	0.0399579	0.0205979	0	0
CRM22_002051	CDC37_TETFL_CDC37_TETFL_Q	PF08565.9_CDC37_M_Cdc37_Hsp90_binding_domain_3	0.00954681	0.0261644	0.0205641	0	0
CRM22_004900	TCPZ_MOUSE_TCPZ_MOUSE_Q	PF00118.22_Cpn60_TCP1_TCP	0.00183843	0.00403292	0.0204791	0	0
CRM22_001476	ODB2_MOUSE_ODB2_MOUSE_Q	PF00198.21_2	0.0203981	0.021505	0.0203566	0	0
CRM22_007003	HEM6_DROME_HEM6_DROME_Q	PF01218.16_Coprogen_oxidas_Coproporphyrinogen_III_oxidase_42	0.0131379	0.0215464	0.019807	0	0
CRM22_002998	CATB_PIG_CATB_PIG_Q	PF00112.21_Peptidase_C1_Papain_family_cysteine_protease_29	0.00376269	0.0133593	0.0197603	0	0
CRM22_006699	EF1D_XENLA_EF1D_XENLA_Q	PF00736.17_EF1_GNE_EF	0.00364673	0.0103409	0.0197529	0	0
CRM22_009479	NDUA6_PONPY_NDUA6_PONPY_Q	PF05347.13_Complex1_LYR_Complex_1_protein_(LYR_family)_20	0.00188268	0.00944496	0.0197038	0	0
CRM22_010443	PI5PA_RAT_PI5PA_RAT_Q	NA	0.00411535	0.0094579	0.0196975	0	0
CRM22_002554	TALDO_MOUSE_TALDO_MOUSE_Q	PF00923.17_TAL_FSA_Transaldolase/Fructose	0.0109281	0.0346092	0.0190924	0	0
CRM22_004813	ADDA_HUMAN_ADDA_HUMAN_Q	PF00596.19_Aldolase_II_Class_II_Aldolase_and_Adducin_N	0.00680386	0.0150921	0.0190902	0	0
CRM22_004991	MBLC1_XENLA_MBLC1_XENLA_Q	NA	0.00302851	0.00716487	0.019024	0	0
CRM22_007305	TCPE_MOUSE_TCPE_MOUSE_Q	PF00118.22_Cpn60_TCP1_TCP	0.00166958	0.00401184	0.0190158	0	0
CRM22_005850	ARF12_CAEBR_ARF12_CAEBR_Q	PF00025.19_Arf_ADP	0.0136055	0.0227499	0.0189468	0	0
CRM22_006631	UNC22_CAEEL_UNC22_CAEEL_Q	PF00041.19_fn3_Fibronectin_type_III_domain_1063	0.0161189	0.0249866	0.0185468	0	0
CRM22_008237	PGM1_MOUSE_PGM1_MOUSE_Q	PF00408.18_PGM_PMM_IV_Phosphoglucomutase/phosphomannomutase_C	0.00369692	0.00641544	0.0184024	0	0
CRM22_009868	COX5A_CAEEL_COX5A_CAEEL_Q	PF02284.14_COX5A_Cytochrome_c_oxidase_subunit_Va_42	0.0130022	0.0343701	0.0182745	0	0
CRM22_009704	SQRD_HUMAN_SQRD_HUMAN_Q	PF07992.12_Pyr_redox_2_Pyridine_nucleotide	0.00878603	0.0120797	0.0181093	0	0
CRM22_003108	MPCP_MOUSE_MPCP_MOUSE_Q	PF00153.25_Mito_carr_Mitochondrial_carrier_protein_52	0.00968291	0.018075	0.0180858	0	0
CRM22_006992	PSA2_HUMAN_PSA2_HUMAN_Q	PF00227.24_Proteasome_Proteasome_subunit_29	0.00727845	0.0263544	0.0179541	0	0
CRM22_007094	GYS_DROME_GYS_DROME_Q	PF05693.11_Glycogen_syn_Glycogen_synthase_35	0.00749525	0.0104713	0.0179247	0	0
CRM22_007960	CK054_XENTR_CK054_XENTR_Q	PF08925.9_DUF1907_Domain_of_Unknown_Function_(DUF1907)_19	0.00827162	0.0206066	0.0178993	0.033658	0
CRM22_010386	ETFB_HUMAN_ETFB_HUMAN_Q	PF01012.19_ETF_Electron_transfer_flavoprotein_domain_42	1.95632e-05	0.000406847	0.0178515	0	0
CRM22_003752	HS74L_HUMAN_HS74L_HUMAN_Q	PF00012.18_HSP70_Hsp70_protein_5	0.00531768	0.0135639	0.0177257	0	0
CRM22_009574	DPYS_RAT_DPYS_RAT_Q	PF01979.18_Amidohydro_1_Amidohydrolase_family_71	0.0066321	0.014546	0.0175785	0	0
CRM22_006829	PSA4_HUMAN_PSA4_HUMAN_Q	PF00227.24_Proteasome_Proteasome_subunit_30	0.0122951	0.0295557	0.017495	0	0
CRM22_005628	ALF_ECHMU_ALF_ECHMU_Q	PF00274.17_Glycolytic_Fructose	0.0136125	0.0202113	0.0173764	0	0
CRM22_010063	SSDH_RAT_SSDH_RAT_Q	PF00171.20_Aldedh_Aldehyde_dehydrogenase_family_2	0.00780877	0.0127182	0.0173557	0	0
CRM22_006477	GRP78_BOVIN_GRP78_BOVIN_Q	PF00012.18_HSP70_Hsp70_protein_29	0.00705988	0.0113443	0.0173479	0	0
CRM22_000802	ATIF2_CAEBR_ATIF2_CAEBR_Q	PF04568.10_IATP_Mitochondrial_ATPase_inhibitor_IATP_39	0.00200055	0.00933521	0.0172587	0	0
CRM22_007770	KTHY_IIV6_KTHY_IIV6_Q	NA	0.00169944	0.00656405	0.0170484	0	0
CRM22_002481	TRYB1_RAT_TRYB1_RAT_Q	PF00089.24_Trypsin_Trypsin_196	0.00433611	0.0221278	0.0169368	0.0313786	0.0717211
CRM22_003632	H1G_STRPU_H1G_STRPU_Q	PF00538.17_Linker_histone_linker_histone_H1_and_H5_family_73	0.00336612	0.0269473	0.0169052	0	0
CRM22_008361	RSU1_BOVIN_RSU1_BOVIN_Q	PF00560.31_LRR_1_Leucine_Rich_Repeat_68	0.00302526	0.0129532	0.0168488	0	0
CRM22_001039	PPIB_SCHJA_PPIB_SCHJA_Q	PF00160.19_Pro_isomerase_Cyclophilin_type_peptidyl	0.00852377	0.0240783	0.0167959	0	0
CRM22_000158	LYPA2_RAT_LYPA2_RAT_Q	PF00756.18_Esterase_Putative_esterase_60	0.00355501	0.00864647	0.0166992	0	0
CRM22_010013	DYL1_HELCR_DYL1_HELCR_Q	PF01221.16_Dynein_light_Dynein_light_chain_type_1_5	0.0120872	0.0243406	0.0165952	0.0218244	0
CRM22_000456	TPD54_PONAB_TPD54_PONAB_Q	PF01442.16_Apolipoprotein_Apolipoprotein_A1/A4/E_domain_5	0.00104841	0.00211311	0.016555	0	0
CRM22_009480	NA	PF00261.18_Tropomyosin_Tropomyosin_18	0.00206516	0.00238345	0.0165287	0	0
CRM22_011361	RASM_HUMAN_RASM_HUMAN_Q	PF00009.25_GTP_EFTU_Elongation_factor_Tu_GTP_binding_domain_47	0.00552942	0.0152376	0.0165171	0	0
CRM22_009107	IPO5_HUMAN_IPO5_HUMAN_Q	PF02985.20_HEAT_HEAT_repeat_399	0.00794725	0.0126515	0.0165123	0	0
CRM22_005644	PSA3_HUMAN_PSA3_HUMAN_Q	PF00227.24_Proteasome_Proteasome_subunit_31	0.0184704	0.0511983	0.0163831	0	0
CRM22_007093	TNNI4_CAEEL_TNNI4_CAEEL_Q	PF00992.18_Troponin_Troponin_75	0.0277474	0.0982739	0.0163658	0	0
CRM22_006924	TCPH_CHICK_TCPH_CHICK_Q	PF00118.22_Cpn60_TCP1_TCP	0.0066367	0.00816756	0.0162453	0	0
CRM22_006158	SAHHA_XENLA_SAHHA_XENLA_Q	PF00670.19_AdoHcyase_NAD_S	0.0114395	0.0234852	0.0161912	0	0
CRM22_011295	NA	PF09769.7_ApoO_Apolipoprotein_O_30	0.000440688	0.00781672	0.0161881	0	0
CRM22_004626	MLRH_CAEEL_MLRH_CAEEL_Q	PF13405.4_EF	0.00133467	0.00688445	0.0160323	0	0
CRM22_004928	MMSA_ANOGA_MMSA_ANOGA_Q	PF00171.20_Aldedh_Aldehyde_dehydrogenase_family_50	0.00678633	0.0133108	0.0159985	0	0
CRM22_000181	TCPQ_BOVIN_TCPQ_BOVIN_Q	PF00118.22_Cpn60_TCP1_TCP	0.00159651	0.00790521	0.0159685	0	0
CRM22_008888	PSB4_XENLA_PSB4_XENLA_Q	PF00227.24_Proteasome_Proteasome_subunit_26	0.00494175	0.0408706	0.0158376	0	0
CRM22_009547	P40_SCHMA_P40_SCHMA_Q	PF00011.19_HSP20_Hsp20/alpha_crystallin_family_285	0.000365795	0.00260977	0.0157905	0	0
CRM22_004089	NA	PF11901.6_DUF3421_Protein_of_unknown_function_(DUF3421)_28	0.00321037	0.0216741	0.0157861	0	0
CRM22_000083	DHAR2_ARATH_DHAR2_ARATH_Q	PF00043.23_GST_C_Glutathione_S	0.00448039	0.0132118	0.0157321	0	0
CRM22_001274	HSP7C_RAT_HSP7C_RAT_Q	PF00012.18_HSP70_Hsp70_protein_3	0.00806969	0.0114707	0.0156823	0	0
CRM22_010434	GDIA_BOVIN_GDIA_BOVIN_Q	PF00996.16_GDI_GDP_dissociation_inhibitor_1	0.00566627	0.0100638	0.0156781	0	0
CRM22_011070	NA	NA	0.00184776	0.00959857	0.0156716	0	0
CRM22_011066	IF5A1_RABIT_IF5A1_RABIT_Q	PF01287.18_eIF	0.00289042	0.00472487	0.0156686	0	0
CRM22_011302	PSB1B_CARAU_PSB1B_CARAU_Q	PF00227.24_Proteasome_Proteasome_subunit_10	0.0102566	0.0186259	0.0155193	0	0
CRM22_003347	UCRI_SAISC_UCRI_SAISC_Q	PF02921.12_UCR_TM_Ubiquinol_cytochrome_reductase_transmembrane_region_75	0.00302135	0.00939387	0.0154886	0	0
CRM22_000146	TCPG_BOVIN_TCPG_BOVIN_Q	PF00118.22_Cpn60_TCP1_TCP	0.00115927	0.00828287	0.015337	0	0
CRM22_010941	ARPC5_MOUSE_ARPC5_MOUSE_Q	PF04699.12_P16	0.0021478	0.0155282	0.01532	0	0
CRM22_003393	TBA1_CHICK_TBA1_CHICK_Q	PF03953.15_Tubulin_C_Tubulin_C	0.00674071	0.00347277	0.0152356	0	0
CRM22_006023	SM16_SCHMA_SM16_SCHMA_Q	PF13202.4_EF	0.00445156	0.0145996	0.0152275	0	0
CRM22_002478	MPC2_HUMAN_MPC2_HUMAN_Q	PF03650.11_MPC_Uncharacterised_protein_family_(UPF0041)_76	0.0108651	0.0186515	0.0152018	0	0
CRM22_000296	ADT_CHLRE_ADT_CHLRE_Q	PF00153.25_Mito_carr_Mitochondrial_carrier_protein_15	0.00282268	0.012152	0.0151845	0	0
CRM22_005992	TBA1C_MOUSE_TBA1C_MOUSE_Q	PF00091.23_Tubulin_Tubulin/FtsZ_family_GTPase_domain_3	0.0017881	0.00312934	0.0150353	0	0
CRM22_005584	ECHD2_MOUSE_ECHD2_MOUSE_Q	PF00378.18_ECH_1_Enoyl	0.00628455	0.0115013	0.0148841	0	0
CRM22_003808	UB2V2_DANRE_UB2V2_DANRE_Q	PF00179.24_UQ_con_Ubiquitin	0.00265086	0.00787966	0.0148323	0	0
CRM22_006176	MYH9_MOUSE_MYH9_MOUSE_Q	PF00063.19_Myosin_head_Myosin_head_(motor_domain)_91	0.00391946	0.00945975	0.0146277	0	0
CRM22_010241	NA	NA	0	0	0.0145548	0	0
CRM22_003949	TBA1C_BOVIN_TBA1C_BOVIN_Q	PF00091.23_Tubulin_Tubulin/FtsZ_family_GTPase_domain_1	0.00113572	0.00287113	0.0144911	0	0
CRM22_002416	MIC10_MOUSE_MIC10_MOUSE_Q	PF04418.10_DUF543_Domain_of_unknown_function_(DUF543)_5	0.00473149	0.0233607	0.0144137	0	0
CRM22_009361	KLHL3_BOVIN_KLHL3_BOVIN_Q	PF00651.29_BTB_BTB/POZ_domain_168	0.00970015	0.0194671	0.0143826	0	0
CRM22_007827	ALR_MOUSE_ALR_MOUSE_Q	PF04777.11_Evr1_Alr_Erv1_/_Alr_family_20	0.00177597	0.0373555	0.0143268	0	0
CRM22_008850	VINC_DROME_VINC_DROME_Q	PF01044.17_Vinculin_Vinculin_family_7	0.00277073	0.00926555	0.0143074	0	0
CRM22_004568	CHI5_PHAVU_CHI5_PHAVU_Q	PF00182.17_Glyco_hydro_19_Chitinase_class_I_3	0.0317254	0.0466908	0.0142908	0.0228978	0
CRM22_004657	IMA4_MOUSE_IMA4_MOUSE_Q	PF00514.21_Arm_Armadillo/beta	0.00183945	0.0055484	0.0142255	0	0
CRM22_003120	ACTN_DROME_ACTN_DROME_Q	PF00307.29_CH_Calponin_homology_(CH)_domain_30	0.00560832	0.0131961	0.0142179	0	0
CRM22_008515	NA	NA	0.00709599	0.0116372	0.0141889	0.01969	0
CRM22_002268	DDAH1_HUMAN_DDAH1_HUMAN_Q	PF02274.15_Amidinotransf_Amidinotransferase_34	0.0184453	0.0280098	0.0141814	0	0
CRM22_005595	OXDD_BOVIN_OXDD_BOVIN_Q	PF01266.22_DAO_FAD_dependent_oxidoreductase_4	0.0262582	0.0246497	0.0141568	0	0
CRM22_002920	DYL1_CANGA_DYL1_CANGA_Q	PF01221.16_Dynein_light_Dynein_light_chain_type_1_4	0.000791605	0.00203355	0.014154	0	0
CRM22_002390	LYAG_RAT_LYAG_RAT_Q	PF00088.16_Trefoil_Trefoil_(P	0.0155909	0.0245011	0.0141492	0.01927	0
CRM22_004364	TCPA_SCHMA_TCPA_SCHMA_Q	PF00118.22_Cpn60_TCP1_TCP	0.00502808	0.00951168	0.0140832	0	0
CRM22_005769	PLSL_DANRE_PLSL_DANRE_Q	PF00307.29_CH_Calponin_homology_(CH)_domain_118	0.00626211	0.0133497	0.0137175	0	0
CRM22_009755	GDE_HUMAN_GDE_HUMAN_Q	PF06202.12_GDE_C_Amylo	0.00880936	0.0102192	0.0135979	0	0
CRM22_004182	ITPA_CULQU_ITPA_CULQU_Q	PF01725.14_Ham1p_like_Ham1_family_6	0.00185734	0.00754681	0.0134881	0	0
CRM22_005745	TLN1_HUMAN_TLN1_HUMAN_Q	PF00373.16_FERM_M_FERM_central_domain_147	0.0019225	0.00698378	0.0134619	0	0
CRM22_000492	NUDC_MOUSE_NUDC_MOUSE_Q	PF04969.14_CS_CS_domain_183	0.00321334	0.0155012	0.0133885	0	0
CRM22_003093	RAB10_PONAB_RAB10_PONAB_Q	PF00025.19_Arf_ADP	0.00992957	0.0255913	0.0131443	0	0
CRM22_009863	RPIA_PIG_RPIA_PIG_Q	PF06026.12_Rib_5	0.00507933	0.0285664	0.0129317	0	0
CRM22_010300	PSA7L_MACFA_PSA7L_MACFA_Q	PF00227.24_Proteasome_Proteasome_subunit_28	0.00793091	0.0334648	0.0129271	0	0
CRM22_003092	TCPD_OCHTR_TCPD_OCHTR_Q	PF00118.22_Cpn60_TCP1_TCP	0.00230318	0.00521042	0.0129086	0	0
CRM22_006472	BAP31_HUMAN_BAP31_HUMAN_Q	PF05529.10_Bap31_B	0.00233367	0.00947706	0.012861	0	0
CRM22_007938	AATM_RAT_AATM_RAT_Q	PF00155.19_Aminotran_1_2_Aminotransferase_class_I_and_II_44	0.0158	0.0218431	0.0128575	0	0
CRM22_005033	CHM1B_CHICK_CHM1B_CHICK_Q	PF03357.19_Snf7_Snf7_54	0.000256909	0.000860866	0.0128499	0	0
CRM22_009581	ILKH_CAEEL_ILKH_CAEEL_Q	PF00023.28_Ank_Ankyrin_repeat_47	0.00934651	0.0126359	0.0128459	0	0
CRM22_002628	DNJB4_MOUSE_DNJB4_MOUSE_Q	PF00226.29_DnaJ_DnaJ_domain_4	0.00524562	0.0163583	0.0128025	0	0
CRM22_010273	SC11C_PONAB_SC11C_PONAB_Q	PF00717.21_Peptidase_S24_Peptidase_S24	0.0172822	0.0146103	0.0127926	0	0
CRM22_010976	ASM3A_BOVIN_ASM3A_BOVIN_Q	NA	0.0119532	0.0299789	0.0127577	0	0
CRM22_009886	PSB2_RAT_PSB2_RAT_Q	PF00227.24_Proteasome_Proteasome_subunit_3	0.0271667	0.0328017	0.0126193	0	0
CRM22_006199	CALX_CANLF_CALX_CANLF_Q	PF00262.16_Calreticulin_Calreticulin_family_48	0.0104606	0.015081	0.0125665	0	0
CRM22_010152	TBB4_XENLA_TBB4_XENLA_Q	PF00091.23_Tubulin_Tubulin/FtsZ_family_GTPase_domain_3	0.00403626	0.0086121	0.0124915	0	0
CRM22_009466	NA	NA	0.00339261	0.0086963	0.0124811	0	0
CRM22_003220	TXD17_MOUSE_TXD17_MOUSE_Q	PF06110.9_DUF953_Eukaryotic_protein_of_unknown_function_(DUF953)_2	0.0131595	0.0269495	0.0124805	0	0
CRM22_008770	HCD2_HUMAN_HCD2_HUMAN_Q	PF00106.23_adh_short_short_chain_dehydrogenase_16	0.0180085	0.0457775	0.0124523	0	0
CRM22_005946	CYSP_SCHJA_CYSP_SCHJA_Q	PF00112.21_Peptidase_C1_Papain_family_cysteine_protease_86	0.00360941	0.0178951	0.0124141	0	0
CRM22_001571	TMEDE_DROVI_TMEDE_DROVI_Q	PF01105.22_EMP24_GP25L_emp24/gp25L/p24_family/GOLD_22	0.00515275	0.0155015	0.0124066	0	0
CRM22_001100	RS25_BRABE_RS25_BRABE_Q	PF03297.13_Ribosomal_S25_S25_ribosomal_protein_19	0	0.000439832	0.0123162	0	0
CRM22_004532	PSB5_MOUSE_PSB5_MOUSE_Q	PF00227.24_Proteasome_Proteasome_subunit_63	0.00854175	0.027805	0.0122586	0	0
CRM22_007968	VAPB_MOUSE_VAPB_MOUSE_Q	PF00635.24_Motile_Sperm_MSP_(Major_sperm_protein)_domain_9	0.00367429	0.0061195	0.0122405	0	0
CRM22_004271	ST1A1_RAT_ST1A1_RAT_Q	PF00685.25_Sulfotransfer_1_Sulfotransferase_domain_51	0.00056214	0.00184264	0.0121397	0	0
CRM22_004300	NA	NA	0.0218694	0.0689412	0.0120912	0	0
CRM22_007503	HCDH_RAT_HCDH_RAT_Q	PF00725.20_3HCDH_3	0.00806835	0.00502941	0.0120854	0	0
CRM22_001693	NA	PF11901.6_DUF3421_Protein_of_unknown_function_(DUF3421)_39	0.000801738	0.00589445	0.012025	0	0
CRM22_005263	NA	NA	0	0	0.0120141	0	0
CRM22_010653	CALM_CAEEL_CALM_CAEEL_Q	PF00036.30_EF	0.0121597	0.0528504	0.0119661	0	0
CRM22_007845	GLOD4_MOUSE_GLOD4_MOUSE_Q	NA	0.00447742	0.00946571	0.0118383	0	0
CRM22_011190	HEBP2_MOUSE_HEBP2_MOUSE_Q	PF04832.10_SOUL_SOUL_heme	0.00668679	0.0152827	0.011724	0	0
CRM22_003055	SUCB2_PIG_SUCB2_PIG_Q	PF08442.8_ATP	0.00209468	0.00602823	0.0116927	0	0
CRM22_004925	PGBM_MOUSE_PGBM_MOUSE_Q	PF00057.16_Ldl_recept_a_Low	0.00026311	0.00165294	0.0116293	0	0
CRM22_008900	PFKA_SCHMA_PFKA_SCHMA_Q	PF00365.18_PFK_Phosphofructokinase_32	0.0191788	0.0126148	0.0116213	0	0
CRM22_001826	NDUS1_BOVIN_NDUS1_BOVIN_Q	PF00111.25_Fer2_2Fe	0.000337221	0.00116109	0.0115866	0	0
CRM22_006997	ETFA_MACFA_ETFA_MACFA_Q	PF00766.17_ETF_alpha_Electron_transfer_flavoprotein_FAD	9.57088e-05	3.89958e-05	0.0114654	0	0
CRM22_002705	RASH_MSVNS_RASH_MSVNS_Q	PF00025.19_Arf_ADP	0.00209979	0.00775092	0.0114266	0	0
CRM22_010677	TPMT_BOVIN_TPMT_BOVIN_Q	PF05724.9_TPMT_Thiopurine_S	0.00248321	0.00886462	0.0113939	0	0
CRM22_003204	ODO2_TAKRU_ODO2_TAKRU_Q	PF00198.21_2	0.00251952	0.00867244	0.0113877	0	0
CRM22_005214	PDLI3_MOUSE_PDLI3_MOUSE_Q	PF00412.20_LIM_LIM_domain_246	0.00362114	0.00577681	0.0113089	0	0
CRM22_007658	RAC1_DROME_RAC1_DROME_Q	PF00025.19_Arf_ADP	0.000329985	0.0035544	0.0113014	0	0
CRM22_004307	EI3JA_DANRE_EI3JA_DANRE_Q	PF08597.8_eIF3_subunit_Translation_initiation_factor_eIF3_subunit_1	0.000259514	0.00533697	0.0112665	0	0
CRM22_006831	PGFS_PIG_PGFS_PIG_Q	PF00578.19_AhpC	0.00222088	0.0021356	0.0111457	0	0
CRM22_004154	PIMT_DANRE_PIMT_DANRE_Q	PF01135.17_PCMT_Protein	0.00101841	0.00252902	0.0111332	0	0
CRM22_006177	GLGB_MOUSE_GLGB_MOUSE_Q	PF00128.22_Alpha	0.00618588	0.00724689	0.011016	0	0
CRM22_001400	NA	NA	0.000197266	0.00420841	0.0108777	0	0
CRM22_009644	RAB7A_RAT_RAB7A_RAT_Q	PF00025.19_Arf_ADP	0.0036767	0.00681958	0.0107827	0	0
CRM22_005370	ARPC4_MOUSE_ARPC4_MOUSE_Q	PF05856.10_ARPC4_ARP2/3_complex_20_kDa_subunit_(ARPC4)_62	0.00235209	0.0020538	0.0104814	0	0
CRM22_000911	FAAH1_CAEEL_FAAH1_CAEEL_Q	PF01425.19_Amidase_Amidase_70	0.0203996	0.0125818	0.0104007	0	0
CRM22_010175	RB11A_CAEEL_RB11A_CAEEL_Q	PF00025.19_Arf_ADP	0.0015769	0.0109004	0.0102555	0	0
CRM22_007875	RS14_MOUSE_RS14_MOUSE_Q	PF00411.17_Ribosomal_S11_Ribosomal_protein_S11_29	0.000310193	0	0.0102409	0	0
CRM22_001425	PEPD_HUMAN_PEPD_HUMAN_Q	PF00557.22_Peptidase_M24_Metallopeptidase_family_M24_259	0.00989049	0.00856882	0.010131	0	0
CRM22_009034	MYOF_MOUSE_MYOF_MOUSE_Q	PF00168.28_C2_C2_domain_6	0.00639094	0.00704639	0.0101039	0	0
CRM22_007173	hypothetical protein CSKR_112396 [Clonorchis sinensis]	NA	0.0110709	0.0170704	0.0100036	0.0142403	0.0894356
CRM22_011079	PROM1_Mytilus coruscus_Prominin1	NA	0	0	0	0.0113696	0.215709
CRM22_007728	FRI_PHAVU_FRI_PHAVU_Q	PF00210.22 | Ferritin | Ferritin-like domain | 48-188 | E:3.9e-34 [#] PF02915.15 | Rubrerythrin | Rubrerythrin | 50-166 | E:7e-06	0	0	0	0.0135659	0
CRM22_006581	HEXA_HUMAN_HEXA_HUMAN_Q	PF00728.20 | Glyco_hydro_20 | Glycosyl hydrolase family 20, catalytic domain | 157-478 | E:9.4e-80 [#] PF02838.13 | Glyco_hydro_20b | Glycosyl hydrolase family 20, domain 2 | 18-151 | E:4.6e-06 [#] PF14845.4 | Glycohydro_20b2 | beta-acetyl hexosaminidase like | 18-135 | E:2.2e-10	0	0	0	0.0173584	0
CRM22_002792	A2ML1_HUMAN_A2ML1_HUMAN_Q	PF00207.20 | A2M | Alpha-2-macroglobulin family | 1056-1125 | E:1.1e-13 [#] PF07677.12 | A2M_recep | A-macroglobulin receptor | 1733-1834 | E:7.5e-22 [#] PF07678.12 | A2M_comp | A-macroglobulin complement component | 1330-1600 | E:5.1e-49 [#] PF10569.7 | Thiol-ester_cl | Alpha-macro-globulin thiol-ester bond-forming region | 1277-1306 | E:8.3e-16	0	0	0	0.021227	0
CRM22_006582	HEXA_HUMAN_HEXA_HUMAN_Q	PF00728.20 | Glyco_hydro_20 | Glycosyl hydrolase family 20, catalytic domain | 157-478 | E:1.8e-81 [#] PF14845.4 | Glycohydro_20b2 | beta-acetyl hexosaminidase like | 18-135 | E:4.9e-09	0	0	0	0.024637	0
CRM22_004437	CATL_SCHMA_CATL_SCHMA_Q	PF00112.21 | Peptidase_C1 | Papain family cysteine protease | 116-248 | E:3.6e-38 [#] PF08246.10 | Inhibitor_I29 | Cathepsin propeptide inhibitor domain (I29) | 31-87 | E:8.5e-11	0	0	0	0.021597	0
CRM22_006112	ILEUC_MOUSE_ILEUC_MOUSE_Q	PF00079.18 | Serpin | Serpin (serine protease inhibitor) | 1-339 | E:2e-82	0	0	0	0.0141304	0
CRM22_005093	DYL1_HELCR_DYL1_HELCR_Q	PF01221.16 | Dynein_light | Dynein light chain type 1 | 4-83 | E:2.6e-28	0	0	0	0.022655	0
CRM22_011338	PSB3_DROME_PSB3_DROME_Q	PF00227.24 | Proteasome | Proteasome subunit | 7-190 | E:2.3e-38	0	0	0	0.0143934	0
CRM22_005376	NA	NA	0	0	0	0.0194344	0
CRM22_000127	TEGU_SCHMA_TEGU_SCHMA_Q	PF01221.16 | Dynein_light | Dynein light chain type 1 | 83-165 | E:1.9e-19	0	0	0	0.0317896	0
CRM22_005084	DYL2_SCHMA_DYL2_SCHMA_Q	PF01221.16 | Dynein_light | Dynein light chain type 1 | 5-88 | E:9.6e-38	0	0	0	0.58824	0
CRM22_007772	NA	PF17175.2 | MOLO1 | Modulator of levamisole receptor-1 | 35-159 | E:1.2e-21	0	0	0	0.0350195	0
CRM22_004468	PLBL2_BOVIN_PLBL2_BOVIN_Q	PF04916.11 | Phospholip_B | Phospholipase B | 56-466 | E:2.9e-121	0	0	0	0.0101574	0
CRM22_002790	NA	NA	0	0	0	0.0100097	0.0346639
CRM22_005718	NA	NA	0	0	0	0.0394983	0
